# Supplementary material for: Synthesis of Ultrahigh Molecular Weight Poly (Trifluoroethyl Methacrylate) Initiated by the Combination of Palladium Nanoparticles with Organic Halides
Source: Polymers (Basel). 2024 Sep 30;16(19):2764. doi: 10.3390/polym16192764 (PMC11479292; doi:10.3390/polym16192764)
Supplement: Supplementary file 1 [file polymers-16-02764-s001.zip]

Archive with 1 entries (1 files):
- polymers-3195656-supplementary.pdf
